# Supplementary material for: Venomics of Trimeresurus (Popeia) nebularis, the Cameron Highlands Pit Viper from Malaysia: Insights into Venom Proteome, Toxicity and Neutralization of Antivenom
Source: Toxins (Basel). 2019 Feb 6;11(2):95. doi: 10.3390/toxins11020095 (PMC6410072; doi:10.3390/toxins11020095)
Supplement: Supplementary file 1 [file toxins-11-00095-s001.zip]

Archive with 3 entries (2 files):
- toxins-428836-supplementary-for proofreading/
- toxins-428836-supplementary-for proofreading/Supplementary Table S1.xlsx
- toxins-428836-supplementary-for proofreading/Supplementary Table S2.xlsx
