# Supplementary material for: Venomics of Trimeresurus (Popeia) nebularis, the Cameron Highlands Pit Viper from Malaysia: Insights into Venom Proteome, Toxicity and Neutralization of Antivenom
Source: Toxins (Basel). 2019 Feb 6;11(2):95. doi: 10.3390/toxins11020095 (PMC6410072; doi:10.3390/toxins11020095)
Supplement: Supplementary file 1 [file toxins-11-00095-s001.zip › toxins-428836-supplementary-for proofreading/Supplementary Table S1.xlsx]

## Sheet: Cover
Supplementary Table S1: LC-MS/MS analysis for Trimeresurus nebularis venom proteome.

## Sheet: Pn1
Group	Subgroup	Spectra	Distinct Peptides	Distinct Summed MS/MS Search Score	% AA Coverage	Mean Protein Spectral Intensity	Protein MW (Da)	Protein pI	Species	Database Accession	Protein Name	z	Score	Fwd-Rev Score	SPI (%)	Spectrum Intensity	Sequence	RT (min)	Peak Width (sec)	Averagine Chi Squared	m/z Measured (Da)	Peptide pI	Relative abundance (n=1)	Relative abundance (% overall)
1	1.1	10	7	129.41	14.6	825170	70999.2	6.41	Trimeresurus stejnegeri	Q2LD49	Zinc metalloproteinase-disintegrin-like TSV-DM	2	19.73	19.73	91	571000	(R)QGAQCAEGLCCDQCR(F)	4.48	0	0.89	906.851	4.37	0.0236979	0.00789929
												2	18.78	18.78	84.4	1520000	(R)LYCIDSSPANK(N)	5.22	0	1	634.306	5.83
												2	17.38	17.38	98.2	1580000	(K)NPCNIVYLPNDEEK(G)	6.32	5.53	0.99	852.901	4.14
												2	15.74	8.59	87.1	1130000	(K)LFATWR(E)	6.43	5.54	1	397.223	9.75
												2	16.65	9.36	92	953000	(K)IIVQSVPAVTLK(L)	6.93	0	1	634.407	8.75
												3	19.1	19.1	85.3	742000	(K)ACVMAGTISCDASYLFSDCSR(Q)	8.6	55.51	0.95	791.002	4.21
												2	22.18	22.18	86.3	469000	(K)ACVMAGTISCDASYLFSDCSR(Q)	8.58	49.97	0.98	1186	4.21
												3	16.08	16.08	83	878000	(K)FFLVADHIMYLK(Y)	8.6	5.66	1	499.605	6.74
												2	18.95	12.06	94.1	390000	(K)FFLVADHIMYLK(Y)	8.6	5.66	1	748.904	6.74
												3	14.42	14.42	83.6	18700	(K)ACVMAGTISCDASYLFSDCSR(Q)	10.6	0.13	0.97	790.999	4.21
1	1.2	7	4	76.67	21.7	836243	29607.3	7.42	Trimeresurus albolabris	CL288.contig3_Ta	Zinc metalloproteinase homolog/disintegrin	3	15.71	9.96	87.4	226000	(K)RHDNAQLLTGMIFNEK(I)	7.38	0	1	629.66	6.75	0.0240159	0.00800529
												3	18.83	9.61	87.9	308000	(K)IYEIANNLNVDYRPMKIR(V)	7.48	10.94	0.96	741.389	8.5
												2	19.95	19.95	97.3	2140000	(R)HDNAQLLTGMIFNEK(I)	7.92	5.53	1	865.934	5.32
												3	15.14	15.14	75.4	1950000	(R)HDNAQLLTGMIFNEK(I)	7.92	10.94	1	577.626	5.32
												3	19.1	19.1	85.3	742000	(K)ACVMAGTISCDASYLFSDCSR(Q)	8.6	55.51	0.95	791.002	4.21
												2	22.18	22.18	86.3	469000	(K)ACVMAGTISCDASYLFSDCSR(Q)	8.58	49.97	0.98	1186	4.21
												3	14.42	14.42	83.6	18700	(K)ACVMAGTISCDASYLFSDCSR(Q)	10.6	0.13	0.97	790.999	4.21
1	1.3	3	2	39.75	18.7	739333	16167.3	6.06	Trimeresurus albolabris	CL83.contig2_Ta	Zinc metalloproteinase-disintegrin TSV-DM	2	16.65	9.36	92	953000	(K)IIVQSVPAVTLK(L)	6.93	0	1	634.407	8.75	0.0212327	0.00707758
												2	23.1	23.1	98	823000	(R)MFDTVNIVNVILQR(M)	10.22	5.4	0.99	831.458	5.59
												3	19.65	19.65	97.6	442000	(R)MFDTVNIVNVILQR(M)	10.25	10.94	0.99	554.641	5.59
2	2.1	9	6	127.11	16.1	848111	55861.5	5.23	Trimeresurus stejnegeri	P0DM87	Zinc metalloproteinase-disintegrin stejnitin	2	21.4	21.4	89.7	453000	(R)LTPGSQCAEGLCCEQCR(F)	5.12	5.4	0.99	1013.42	4.53	0.0243567	0.0081189
												2	27.5	27.5	100	142000	(R)FSDCSLNQYSSDIIHNPYTSR(C)	7.3	0.13	0.97	1252.56	5.21
												3	15.71	9.96	87.4	226000	(K)RHDNAQLLTGMIFNEK(I)	7.38	0	1	629.66	6.75
												3	18.16	8.72	92.9	641000	(R)FIELVIVADHR(M)	7.77	10.81	1	437.921	5.32
												2	19.84	11.44	97.3	268000	(R)FIELVIVADHR(M)	7.77	5.4	1	656.377	5.32
												2	19.95	19.95	97.3	2140000	(R)HDNAQLLTGMIFNEK(I)	7.92	5.53	1	865.934	5.32
												3	15.14	15.14	75.4	1950000	(R)HDNAQLLTGMIFNEK(I)	7.92	10.94	1	577.626	5.32
												2	22.71	15.56	95.8	1660000	(K)IYEIANDLNVIFR(A)	9.38	11.06	0.98	790.43	4.37
												3	17.86	8.47	92.6	153000	(K)IYEIANDLNVIFR(A)	9.38	11.06	0.98	527.289	4.37
3	3.1	8	7	112.64	37.3	1492250	27206.8	5.53	Trimeresurus stejnegeri	P60623	Cysteine-rich venom protein	2	18.49	18.49	88.2	1570000	(K)TNCPASCFCQNK(I)	4.67	0	0.99	743.8	8.41	0.0428556	0.0142852
												2	14.28	14.28	75.8	825000	(-)NVDFDSESPR(K)	4.85	0	1	583.264	4.03
												2	18.23	9.1	92	148000	(R)SVNPTASNMLR(M)	5.3	0	0.86	595.304	9.47
												2	18.79	18.79	85.9	1170000	(R)MEWYPEAADNAER(W)	6.47	5.54	0.99	791.339	4
												4	13.4	3.55	85.3	3220000	(R)KPEIQNEIVDLHNSLR(R)	6.65	5.53	0.98	477.014	5.45
												3	19.51	11.12	100	3070000	(R)KPEIQNEIVDLHNSLR(R)	6.65	5.53	0.98	635.682	5.45
												2	19.19	19.19	88.6	335000	(K)CGENIYMSPYPMK(W)	6.67	0.13	0.95	795.351	6
												3	18.43	18.43	84.3	1600000	(K)YGVGADPPNAVTGHYTQIVWYK(S)	7.38	0	1	812.743	6.74
4	4.1	10	5	94.63	48.6	1428880	17491.3	4.74	Trimeresurus stejnegeri	Q71RR4	Snaclec coagulation factor IX/factor X-binding protein subunit A	3	14.58	14.58	72.7	204000	(R)KWVNLYCGQR(I)	5.48	0	1	441.894	9.99	0.0410357	0.0136786
												2	13.61	5.04	87.6	1380000	(K)AFELYK(T)	5.75	0	0.96	385.71	6.04
												2	23.67	23.67	90.4	691000	(K)QCNSEWSDGSSVSYENWIESESK(T)	7.83	66.16	0.99	1354.56	3.91
												3	21.72	21.72	100	4770000	(K)GGHLVSIESSGEADFVAQLISENMK(R)	9.53	11.19	1	873.435	4.4
												2	22.63	16.38	98.6	314000	(K)GGHLVSIESSGEADFVAQLISENMK(R)	9.52	5.66	0.99	1309.65	4.4
												2	18.28	18.28	74.1	563000	(K)QCNSEWSDGSSVSYENWIESESK(T)	9.42	93.71	0.99	1354.56	3.91
												2	20.14	20.14	88.5	559000	(R)LDFFVWIGLR(V)	10.98	21.89	1	633.358	5.84
												3	21.47	21.47	100	2780000	(K)GGHLVSIESSGEADFVAQLISENMK(R)	11.98	129.31	0.99	873.432	4.4
												3	19.97	19.97	94.3	3000000	(K)GGHLVSIESSGEADFVAQLISENMK(R)	13.3	66.82	0.93	873.432	4.4
												3	21.49	21.49	97.4	27800	(K)GGHLVSIESSGEADFVAQLISENMK(R)	14.83	0.83	0.97	873.432	4.4
5	5.1	6	5	93.59	21.5	2.47983e+06	33105.2	6.27	Trimeresurus albolabris	CL92.contig4_Ta	Zinc metalloproteinase-disintegrin ACLD	3	19.11	19.11	86.1	3150000	(K)LTPGSQCADGVCCHQCK(F)	4.3	5.4	0.86	659.944	6.74	0.0712178	0.0237393
												2	25.88	25.88	97.3	679000	(K)LTPGSQCADGVCCHQCK(F)	4.3	0	0.98	989.408	6.74
												2	16.65	16.65	79.6	360000	(K)DDCDLAESCTGR(S)	4.48	0	0.95	699.769	3.84
												3	11.64	11.64	82	2370000	(R)AIYTADHEDIGK(V)	4.75	0.13	0.99	444.888	4.54
												2	17.73	17.73	91.2	2390000	(R)LYCYPNSPGK(K)	4.85	0	0.91	599.785	8.5
												2	21.69	13.82	95	5930000	(R)SAECPTDLFQR(D)	6.32	5.53	0.97	662.306	4.37
6	6.1	6	5	88.34	31.6	914833	19205.4	5.94	Trimeresurus stejnegeri	Q9YGP1	C-type lectin TsL	2	18.66	18.66	80.2	581000	(K)TWEDAEMFCR(K)	6.85	0.13	0.98	672.774	4.14	0.0262729	0.00875763
												2	16.81	16.81	76.7	996000	(K)KDFSWEWTDR(S)	6.45	54.75	0.95	685.317	4.56
												2	17.28	17.28	87.6	710000	(K)DFSWEWTDR(S)	7.88	5.53	1	621.268	4.03
												3	15.53	10.91	79.6	2520000	(R)LAESLDIAEYISDYHK(R)	8	11.21	0.98	622.978	4.31
												2	13.81	13.81	73.1	487000	(R)LAESLDIAEYISDYHK(R)	8	16.62	0.98	933.963	4.31
												3	20.06	13.27	88.3	195000	(K)EFCVELVSLTGYHR(W)	8.12	0.13	0.99	570.618	5.4
6	6.2	4	4	72.82	24.4	652250	16804.6	5.55	Crotalus atrox	P21963	C-type lectin Cal	2	18.66	18.66	80.2	581000	(K)TWEDAEMFCR(K)	6.85	0.13	0.98	672.774	4.14	0.0187318	0.00624394
												2	16.81	16.81	76.7	996000	(K)KDFSWEWTDR(S)	6.45	54.75	0.95	685.317	4.56
												2	17.28	17.28	87.6	710000	(K)DFSWEWTDR(S)	7.88	5.53	1	621.268	4.03
												2	20.07	20.07	92.7	322000	(K)EFCVELVSLTGYR(L)	8.78	33.37	0.99	786.891	4.53
7	7.1	6	4	76.82	23.6	1.93972e+06	28685.1	5.58	Trimeresurus albolabris	P0CJ41	Alpha-fibrinogenase albofibrase	2	20.52	13.6	87.5	26300	(R)TLCAGIVQGGK(D)	5.67	0	0.92	552.3	8.41	0.0557063	0.0185688
												2	18.17	9.6	95.2	1380000	(K)LLNEDEQIR(N)	5.12	0	1	565.299	4.14
												3	10.07	2.85	80.6	1330000	(K)SNEILDKDIMLIK(L)	7.48	0	1	511.288	4.56
												2	16.39	8.94	94.2	1100000	(K)SNEILDKDIMLIK(L)	7.48	0	1	766.428	4.56
												3	21.74	17.4	96.2	6960000	(K)LDSPVSNSAHIAPLSLPSSPPSVGSVCR(I)	7.57	11.06	0.96	944.488	6.74
												4	13.07	6.63	72.1	842000	(K)LDSPVSNSAHIAPLSLPSSPPSVGSVCR(I)	7.57	5.53	0.99	708.617	6.74
8	8.1	5	4	74.92	30.1	1050600	18322.8	9.52	Trimeresurus stejnegeri	Q71RQ7	Snaclec stejaggregin-B subunit alpha	2	20.64	20.64	89.6	336000	(R)KWFNVACEQK(H)	5.38	0	1	655.325	8.59	0.0301719	0.0100573
												3	13.42	13.42	80.6	1060000	(K)GAHLVSIESYR(E)	5.48	0	1	411.221	6.75
												2	15.24	6.04	84.6	587000	(K)GAHLVSIESYR(E)	5.48	0	0.99	616.327	6.75
												2	19.71	12.8	95.2	1840000	(R)EAVFVAQQLSENVK(T)	7	16.38	1	781.419	4.53
												2	19.33	19.33	89	1430000	(K)YDVWIGLSVVNK(G)	8.72	38.9	0.99	696.882	5.83
9	9.1	4	4	72.89	14.9	439000	58712.5	8.53	Trimeresurus albolabris	CL43.contig1_Ta	L-amino acid oxidase	2	16.41	16.41	72.7	456000	(R)ETDYEEFLEIAR(N)	8.25	5.66	0.99	757.857	3.91	0.0126075	0.00420251
												3	13.35	5.9	72.8	675000	(K)FNLQLNEFSQENDNAWHFVK(N)	8.42	5.66	0.99	827.396	4.65
												2	19.04	19.04	89.7	294000	(K)DCADIVINDLSLIHQLPK(K)	9.13	0.13	1	1032.55	4.41
												3	24.09	24.09	84.2	331000	(K)YAMGGITTFTPYQFQHFSEALTAPVGR(I)	9.42	5.66	0.99	997.492	6.75
10	10.1	5	3	69.49	11.6	1987400	33588.4	5.58	Trimeresurus albolabris	CL83.contig1_Ta	metalloproteinase isoform 1	3	18.77	8.87	94.6	2110000	(R)VALTGLIIWLDGDKIK(V)	10.05	0	0.99	585.688	5.93	0.0570757	0.0190252
												2	21.68	15.24	97.6	425000	(R)VALTGLIIWLDGDKIK(V)	10.05	0	0.98	878.027	5.93
												2	23.31	11.33	97.8	5630000	(R)VALTGLIIWLDGDK(I)	10.53	5.66	1	757.438	4.21
												2	24.5	24.5	100	562000	(R)MYELVNIMNEICLPLNTR(V)	10.43	5.55	1	1112.05	4.53
												3	17.42	17.42	88.4	1210000	(R)VALTGLIIWLDGDK(I)	10.53	5.66	0.99	505.294	4.21
11	11.1	5	3	68.42	29.7	1071400	18682	9.22	Trimeresurus albolabris	Unigene86_Ta	Mucrocetin subunit alpha	2	23.27	23.27	92.8	2450000	(R)SEWSDASSVSYENLIK(K)	7.53	11.06	0.99	907.931	4.14	0.0307693	0.0102564
												3	16.12	8.16	86.5	492000	(R)SEWSDASSVSYENLIK(K)	7.53	11.06	0.98	605.622	4.14
												2	24.03	24.03	97.8	1110000	(R)IFNEPQTWDDAEWFCAK(Q)	8.62	5.66	1	1078.98	3.91
												3	18.67	18.67	93.6	327000	(R)IFNEPQTWDDAEWFCAK(Q)	8.62	11.2	1	719.657	3.91
												2	21.12	21.12	96.3	978000	(K)EADFVAWMVTSNIK(S)	9.23	0.13	0.97	805.901	4.37
12	12.1	6	3	68.34	8.3	1.25417e+06	69328.4	5.05	Cryptelytrops purpureomaculatus	CL4568.contig1_Cp	Zinc metalloproteinase-disintegrin stejnihagin-B	2	23.32	23.32	96.9	1040000	(R)SECDIPDSCTGQSADCPTDR(F)	4.85	0	0.99	1135.94	3.71	0.0360181	0.012006
												3	21.18	21.18	93.6	283000	(R)SECDIPDSCTGQSADCPTDR(F)	4.85	0	0.98	757.628	3.71
												3	20.21	20.21	96.9	853000	(K)LHSWVECESGECCDQCR(F)	5.15	5.4	0.98	737.952	4.4
												2	20.89	20.89	86.8	229000	(K)LHSWVECESGECCDQCR(F)	5.15	5.4	0.96	1106.42	4.4
												2	24.13	24.13	98.2	4580000	(R)LFCTYIYDINLCR(Y)	8.53	11.07	0.99	875.923	5.83
												3	20.23	20.23	91.7	540000	(R)LFCTYIYDINLCR(Y)	8.53	11.2	0.98	584.284	5.83
12	12.2	6	3	59.95	7.8	1.20783e+06	69922.3	5.61	Trimeresurus stejnegeri	Q3HTN2	Zinc metalloproteinase-disintegrin-like stejnihagin-B	3	16.61	16.61	92.8	1080000	(R)HDCAQLLTAIDFDGPTIGR(A)	8.22	5.66	1	700.68	4.41	0.0346875	0.0115625
												2	18.26	18.26	86.5	608000	(R)HDCAQLLTAIDFDGPTIGR(A)	8.22	5.66	0.98	1050.52	4.41
												2	24.13	24.13	98.2	4580000	(R)LFCTYIYDINLCR(Y)	8.53	11.07	0.99	875.923	5.83
												3	20.23	20.23	91.7	540000	(R)LFCTYIYDINLCR(Y)	8.53	11.2	0.98	584.284	5.83
												3	15.27	15.27	79.9	170000	(R)SMNVLIALVYLNIWK(K)	12.2	16.86	0.96	593.009	8.31
												2	17.56	17.56	91.3	269000	(R)SMNVLIALVYLNIWK(K)	12.2	9.35	0.99	889.009	8.31
12	12.3	3	2	44.71	22.7	737333	20936.7	4.7	Trimeresurus albolabris	CL92.contig5_Ta	Zinc metalloproteinase-disintegrin stejnihagin-A	3	20.21	20.21	96.9	853000	(K)LHSWVECESGECCDQCR(F)	5.15	5.4	0.98	737.952	4.4	0.0211753	0.00705843
												2	20.89	20.89	86.8	229000	(K)LHSWVECESGECCDQCR(F)	5.15	5.4	0.96	1106.42	4.4
												3	23.82	23.82	91.2	1130000	(R)SECDIAESCTGQSADCPTDVFHR(N)	5.93	0	0.97	881.36	4.1
12	12.4	3	2	42.58	17.3	403667	20821.6	4.81	Trimeresurus albolabris	CL92.contig6_Ta	metalloproteinase 9	3	20.21	20.21	96.9	853000	(K)LHSWVECESGECCDQCR(F)	5.15	5.4	0.98	737.952	4.4	0.0115928	0.00386427
												2	20.89	20.89	86.8	229000	(K)LHSWVECESGECCDQCR(F)	5.15	5.4	0.96	1106.42	4.4
												2	21.69	21.69	88.8	129000	(R)LFCEFNNFPCQYK(Y)	7.52	5.53	0.97	883.892	6
12	12.5	4	2	40.17	5.3	1331000	71965.8	5.09	Echis ocellatus	E9KJZ5	group III snake venom metalloproteinase	3	20.21	20.21	96.9	853000	(K)LHSWVECESGECCDQCR(F)	5.15	5.4	0.98	737.952	4.4	0.0382247	0.0127416
												2	20.89	20.89	86.8	229000	(K)LHSWVECESGECCDQCR(F)	5.15	5.4	0.96	1106.42	4.4
												2	19.28	12.08	92.7	3710000	(R)TDIVSPPVCGNELLEK(G)	7.1	5.53	0.99	885.955	4.14
												3	12.86	4.33	79.3	532000	(R)TDIVSPPVCGNELLEK(G)	7.12	5.53	0.98	590.972	4.14
13	13.1	3	2	46.91	9.6	1174000	27167.5	6.73	Gloydius blomhoffii	P81176	Thrombin-like enzyme halystase	3	20.56	20.56	93	1110000	(-)IIGGDECNINEHR(F)	4.6	5.4	0.99	509.574	4.65	0.0337158	0.0112386
												2	26.15	16.61	96.9	242000	(-)IIGGDECNINEHR(F)	4.6	5.4	0.97	763.856	4.65
												2	20.76	10.24	94.6	2170000	(R)TLCAGILEGGK(D)	6.03	5.54	0.98	559.8	5.66
13	13.2	2	2	41.6	9.3	1260500	29004.8	6.6	Protobothrops mucrosquamatus	Q9DG84	Snake venom serine protease serpentokallikrein-2	2	20.76	10.24	94.6	2170000	(R)TLCAGILEGGK(D)	6.03	5.54	0.98	559.8	5.66	0.0362	0.0120667
												2	20.84	13.2	96.2	351000	(R)CANINLLDYEVCR(A)	7.52	5.53	1	820.386	4.37
14	14.1	3	3	46.55	13.5	432000	31749.4	9.17	Echis carinatus	Unigene20352_Ec	endonuclease domain-containing 1 protein-like	2	12.83	12.83	70.9	204000	(K)FTLGQLENR(L)	6.57	0	1	539.29	6	0.0124065	0.0041355
												2	16.42	10.22	88.6	220000	(R)IPVYSAYIYNPGK(A)	7.13	5.56	0.99	742.895	8.43
												2	17.3	11.6	88.6	872000	(K)SSTFTLTNIVPQFIK(L)	9.68	0.13	0.98	848.472	8.47
14	14.2	3	3	42.85	15	306667	31510.1	9.3	Cryptelytrops purpureomaculatus	CL3153.contig1_Cp	endonuclease domain-containing 1 protein-like CPACP	2	12.83	12.83	70.9	204000	(K)FTLGQLENR(L)	6.57	0	1	539.29	6	0.00880709	0.0029357
												4	13.6	13.6	82.4	496000	(R)LAQLYNVNHVSLFHSDCPR(Q)	6.85	0.13	1	568.288	6.92
												2	16.42	10.22	88.6	220000	(R)IPVYSAYIYNPGK(A)	7.13	5.56	0.99	742.895	8.43
15	15.1	3	2	41.03	31.5	787000	8783.9	4.37	Calloselasma rhodostoma	CL174.contig3_CrT	metalloproteinase 3	2	20.16	14.24	89.3	611000	(K)YEGDETEICSR(I)	4.48	0	0.98	679.783	4	0.0226017	0.00753389
												2	20.87	13.21	93.8	1640000	(R)IYESVNSLNLIFR(A)	8.87	11.23	0.99	784.431	6
												3	15.07	15.07	82	110000	(R)IYESVNSLNLIFR(A)	8.88	11.23	0.98	523.288	6
16	16.1	2	2	35.06	3.7	83750	98254	8.74	Crotalus adamanteus	J3SEZ3	Venom phosphodiesterase 1	2	17.01	17.01	89.4	120000	(K)AATYFWPGSEVK(I)	7.33	5.53	0.99	678.338	6.04	0.0024052	0.000801732
												3	18.05	8.23	93.7	47500	(K)NEVTSFENIEVYNLMCDLLK(L)	11.13	5.4	0.98	811.056	4
16	16.2	2	2	30.94	2.7	175000	98275.2	8.78	Cryptelytrops purpureomaculatus	CL2883.contig1_Cp	phosphodiesterase 1	2	17.01	17.01	89.4	120000	(K)AATYFWPGSEVK(I)	7.33	5.53	0.99	678.338	6.04	0.00502578	0.00167526
												2	13.93	9.31	93	230000	(K)TFLPIFVNQVN(-)	9.5	5.53	1	646.358	5.18
17	17.1	2	2	33.16	10	871000	29136.7	7.15	Trimeresurus stejnegeri	Q71QH6	Snake venom serine protease KN13	2	13.57	4.52	90.7	1020000	(R)FLVALYK(S)	7.28	5.53	1	427.265	8.59	0.025014	0.00833802
												3	19.59	19.59	83.5	722000	(R)CGGTLINQEWVLTAAHCDR(R)	7.57	16.47	1	734.349	5.32
18	18.1	2	2	27.18	35	1650000	17204.9	4.79	Trimeresurus stejnegeri	Q71RQ9	Snaclec stejaggregin-B subunit beta-1	2	27.18	27.18	90.2	2110000	(-)DCPSDWSSYDLYCYR(V)	7.57	5.53	0.99	993.888	3.93	0.047386	0.0157953
												2	20.76	20.76	88.6	1190000	(K)YNAWSAESECITSK(S)	6.02	16.35	1	823.365	4.53
19	19.1	1	1	26.7	3.5	900000	56191.3	5.19	Protobothrops jerdonii	P0C6E4	Zinc metalloproteinase/disintegrin	2	26.7	26.7	100	900000	(K)LTPGSQCAEGLCCDQCR(F)	5.03	0	0.97	1006.41	4.37	0.0258469	0.00861563
20	20.1	2	1	25.08	5.1	1488000	27254.6	9.52	Calloselasma rhodostoma	P26324	Thrombin-like enzyme ancrod	3	21.21	21.21	95.9	2300000	(-)VIGGDECNINEHR(F)	4.4	0	0.99	504.903	4.65	0.0427335	0.0142445
												2	25.08	19.17	96.5	676000	(-)VIGGDECNINEHR(F)	4.4	0	0.98	756.85	4.65
21	21.1	2	1	24.78	28.7	827500	8258	4.61	Trimeresurus gramineus	P62383	Disintegrin trigramin-gamma	2	23.65	23.65	97	986000	(-)EAGEDCDCGSPANPCCDAATCK(L)	4.48	0	0.94	1222.93	3.77	0.0237648	0.00792159
												3	24.78	24.78	100	669000	(-)EAGEDCDCGSPANPCCDAATCK(L)	4.48	0	0.89	815.625	3.77
22	22.1	2	1	22.16	2.4	614500	55519.5	5.46	Protobothrops elegans	P17349	Zinc metalloproteinase/disintegrin	3	15.78	8.85	90.9	808000	(K)LAIVVDHGMYTK(Y)	5.93	0	1	449.578	6.74	0.0176477	0.00588256
												2	22.16	14.73	98.5	421000	(K)LAIVVDHGMYTK(Y)	5.93	0	1	673.863	6.74
23	23.1	2	1	21.52	13	828500	16262.9	4.56	Trimeresurus sabahi	A0A0H3U232	phospholipase A2	3	16.95	16.95	71.1	1210000	(K)NPVTHYGAYGCNCGVGGR(G)	4.85	0	0.98	646.953	8.6	0.0237935	0.00793117
												2	21.52	21.52	97.6	447000	(K)NPVTHYGAYGCNCGVGGR(G)	4.85	0	0.99	969.923	8.6
24	24.1	1	1	20.97	3.8	1030000	48223.8	6.17	Bothrops atrox	C5H5D4	Zinc metalloproteinase-disintegrin-like batroxstatin-3	2	20.97	13.72	100	1030000	(R)YLISHTPQCILNEPLR(T)	7.3	0.13	1	977.519	6.75	0.0295803	0.00986011
25	25.1	1	1	20.58	26.7	753000	8154.9	4.85	Gloydius ussuriensis	Q7LZI5	Disintegrin ussuristatin-1	3	20.58	20.58	82	753000	(-)GEECDCGSPGNPCCDAATCK(L)	4.4	0	0.93	748.932	3.91	0.0216252	0.00720841
						3.48204e+07																	1	0.333333

## Sheet: Pn2
Group	Subgroup	Spectra	Distinct Peptides	Distinct Summed MS/MS Search Score	% AA Coverage	Mean Protein Spectral Intensity	Protein MW (Da)	Protein pI	Species	Database Accession	Protein Name	z	Score	Fwd-Rev Score	SPI (%)	Spectrum Intensity	Sequence	RT (min)	Peak Width (sec)	Averagine Chi Squared	m/z Measured (Da)	Peptide pI	Relative abundance (n=1)	Relative abundance (% overall)
1	1.1	10	7	133.39	14.6	1029200	70999.2	6.41	Trimeresurus stejnegeri	Q2LD49	Zinc metalloproteinase-disintegrin-like TSV-DM	2	22.99	22.99	97	623000	(R)QGAQCAEGLCCDQCR(F)	4.5	0	0.92	906.853	4.37	0.0241972	0.00806573
												2	18.62	18.62	86.1	1440000	(R)LYCIDSSPANK(N)	5.22	0	1	634.307	5.83
												2	18.2	18.2	100	1260000	(K)NPCNIVYLPNDEEK(G)	6.33	5.41	0.98	852.904	4.14
												2	15.74	8.6	87	974000	(K)LFATWR(E)	6.43	5.53	0.99	397.223	9.75
												2	16.64	7.86	91.5	3460000	(K)IIVQSVPAVTLK(L)	6.95	0.13	0.98	634.402	8.75
												3	19.74	19.74	87.6	674000	(K)ACVMAGTISCDASYLFSDCSR(Q)	8.6	49.82	0.99	791.001	4.21
												2	23.45	23.45	88.4	443000	(K)ACVMAGTISCDASYLFSDCSR(Q)	8.53	44.28	0.99	1185.99	4.21
												3	16.22	16.22	83.5	693000	(K)FFLVADHIMYLK(Y)	8.6	16.6	1	499.606	6.74
												2	17.75	11.3	90.7	312000	(K)FFLVADHIMYLK(Y)	8.6	16.6	1	748.905	6.74
												3	14.24	14.24	73.8	413000	(K)ACVMAGTISCDASYLFSDCSR(Q)	11.4	145.3	1	791	4.21
1	1.2	7	4	74.5	21.7	941714	29607.3	7.42	Trimeresurus albolabris	CL288.contig3_Ta	Zinc metalloproteinase homolog/disintegrin	3	15.83	8.63	89	970000	(K)RHDNAQLLTGMIFNEK(I)	7.42	0.13	1	629.659	6.75	0.0221404	0.00738012
												3	15.28	9.91	77.5	282000	(K)IYEIANNLNVDYRPMKIR(V)	7.52	16.74	0.98	741.387	8.5
												2	19.94	19.94	97.1	2040000	(R)HDNAQLLTGMIFNEK(I)	7.9	5.66	1	865.934	5.32
												3	15.3	15.3	74.8	1770000	(R)HDNAQLLTGMIFNEK(I)	7.9	5.66	1	577.626	5.32
												3	19.74	19.74	87.6	674000	(K)ACVMAGTISCDASYLFSDCSR(Q)	8.6	49.82	0.99	791.001	4.21
												2	23.45	23.45	88.4	443000	(K)ACVMAGTISCDASYLFSDCSR(Q)	8.53	44.28	0.99	1185.99	4.21
												3	14.24	14.24	73.8	413000	(K)ACVMAGTISCDASYLFSDCSR(Q)	11.4	145.3	1	791	4.21
1	1.3	3	2	38.82	18.7	1867000	16167.3	6.06	Trimeresurus albolabris	CL83.contig2_Ta	Zinc metalloproteinase-disintegrin TSV-DM	2	16.64	7.86	91.5	3460000	(K)IIVQSVPAVTLK(L)	6.95	0.13	0.98	634.402	8.75	0.0438945	0.0146315
												2	22.18	22.18	95.3	1510000	(R)MFDTVNIVNVILQR(M)	10.18	0.13	0.99	831.459	5.59
												3	18.65	18.65	97.5	631000	(R)MFDTVNIVNVILQR(M)	10.22	5.67	0.99	554.642	5.59
2	2.1	10	6	132.15	16.1	1056500	55861.5	5.23	Trimeresurus stejnegeri	P0DM87	Zinc metalloproteinase-disintegrin stejnitin	2	25.67	16.69	98.7	804000	(R)LTPGSQCAEGLCCEQCR(F)	5.12	5.41	0.97	1013.42	4.53	0.024839	0.00827968
												2	28.42	28.42	98.1	186000	(R)FSDCSLNQYSSDIIHNPYTSR(C)	7.32	0.13	0.99	1252.57	5.21
												3	15.83	8.63	89	970000	(K)RHDNAQLLTGMIFNEK(I)	7.42	0.13	1	629.659	6.75
												3	17.39	8.05	92.3	1420000	(R)FIELVIVADHR(M)	7.77	22.15	1	437.92	5.32
												2	19.66	11.69	94.5	639000	(R)FIELVIVADHR(M)	7.77	16.74	1	656.377	5.32
												2	19.94	19.94	97.1	2040000	(R)HDNAQLLTGMIFNEK(I)	7.9	5.66	1	865.934	5.32
												3	15.3	15.3	74.8	1770000	(R)HDNAQLLTGMIFNEK(I)	7.9	5.66	1	577.626	5.32
												2	22.63	15.37	94.7	2300000	(K)IYEIANDLNVIFR(A)	9.37	16.73	0.98	790.43	4.37
												3	17.33	7.02	92.9	173000	(K)IYEIANDLNVIFR(A)	9.37	16.73	0.99	527.288	4.37
												3	10.39	3.83	76.6	263000	(R)FIELVIVADHR(M)	9.95	189.69	0.87	437.919	5.32
3	3.1	8	6	116.22	37.3	1.41267e+06	27206.8	5.53	Trimeresurus stejnegeri	P60623	Cysteine-rich venom protein	2	20.17	20.17	90.8	1500000	(K)TNCPASCFCQNK(I)	4.68	0	0.99	743.8	8.41	0.0332128	0.0110709
												2	13.74	13.74	75	944000	(-)NVDFDSESPR(K)	4.88	5.42	0.99	583.263	4.03
												2	19.24	10.52	92.5	608000	(R)SVNPTASNMLR(M)	5.32	0	0.99	595.305	9.47
												4	13.26	3.42	84.7	3600000	(R)KPEIQNEIVDLHNSLR(R)	6.62	5.67	0.98	477.012	5.45
												2	19.13	19.13	88.5	1230000	(R)MEWYPEAADNAER(W)	6.48	5.53	0.99	791.339	4
												3	19.51	11.14	100	3460000	(R)KPEIQNEIVDLHNSLR(R)	6.62	5.67	0.98	635.681	5.45
												2	23.2	13.53	100	423000	(R)KPEIQNEIVDLHNSLR(R)	6.62	5.67	0.97	953.017	5.45
												2	16.63	16.63	81.8	423000	(K)CGENIYMSPYPMK(W)	6.68	0.13	0.95	795.35	6
												3	17.85	8.35	81.9	526000	(K)YGVGADPPNAVTGHYTQIVWYK(S)	7.75	44.28	0.98	812.742	6.74
4	4.1	9	6	109.99	48.6	2.78889e+06	17491.3	4.74	Trimeresurus stejnegeri	Q71RR4	Snaclec coagulation factor IX/factor X-binding protein subunit A	3	15.52	15.52	76.6	277000	(R)KWVNLYCGQR(I)	5.5	0	1	441.894	9.99	0.0655687	0.0218562
												2	13.68	5.08	88.2	2500000	(K)AFELYK(T)	5.72	5.53	0.99	385.704	6.04
												2	14.09	14.09	70.1	6300000	(K)WVNLYCGQR(I)	6.17	5.66	0.97	598.291	8.75
												2	23.2	23.2	90.4	710000	(K)QCNSEWSDGSSVSYENWIESESK(T)	7.68	38.87	0.99	1354.56	3.91
												2	22.72	16.04	100	285000	(K)GGHLVSIESSGEADFVAQLISENMK(R)	9.52	16.75	0.97	1309.64	4.4
												2	20.78	20.78	91.8	441000	(R)LDFFVWIGLR(V)	10.98	22.13	1	633.357	5.84
												3	20.72	20.72	100	5080000	(K)GGHLVSIESSGEADFVAQLISENMK(R)	12.52	173.12	0.99	873.433	4.4
												3	19.96	19.96	96.9	9490000	(K)GGHLVSIESSGEADFVAQLISENMK(R)	16.05	179.68	0.89	873.432	4.4
												3	19.27	19.27	96.4	17000	(K)GGHLVSIESSGEADFVAQLISENMK(R)	16.78	0.13	0.79	873.432	4.4
5	5.1	7	5	101.64	21.5	2.04657e+06	33105.2	6.27	Trimeresurus albolabris	CL92.contig4_Ta	Zinc metalloproteinase-disintegrin ACLD	3	19.07	19.07	85.8	2910000	(K)LTPGSQCADGVCCHQCK(F)	4.32	0	0.86	659.942	6.74	0.0481163	0.0160388
												2	25.88	25.88	97.3	635000	(K)LTPGSQCADGVCCHQCK(F)	4.32	0	0.96	989.407	6.74
												2	20.03	20.03	86.4	897000	(K)DDCDLAESCTGR(S)	4.5	0	0.97	699.77	3.84
												3	11.39	11.39	76	2590000	(R)AIYTADHEDIGK(V)	4.77	0.13	1	444.889	4.54
												2	16.27	9.93	75.8	954000	(R)AIYTADHEDIGK(V)	4.77	0.13	0.98	666.828	4.54
												2	17.24	17.24	91.4	2340000	(R)LYCYPNSPGK(K)	4.87	0	0.89	599.784	8.5
												2	22.22	13.82	95.1	4000000	(R)SAECPTDLFQR(D)	6.33	5.41	0.95	662.308	4.37
5	5.2	3	3	54.49	9.3	1752000	32140.6	5.5	Cryptelytrops purpureomaculatus	Unigene635_Cp	Zinc metalloproteinase-disintegrin HV1	3	12.24	12.24	71.3	359000	(R)AAKDDCDLAESCTGR(S)	4.32	0	0.95	556.905	4.23	0.0411907	0.0137302
												2	20.03	20.03	86.4	897000	(K)DDCDLAESCTGR(S)	4.5	0	0.97	699.77	3.84
												2	22.22	13.82	95.1	4000000	(R)SAECPTDLFQR(D)	6.33	5.41	0.95	662.308	4.37
6	6.1	7	4	86.79	9.9	1.40829e+06	69328.4	5.05	Cryptelytrops purpureomaculatus	CL4568.contig1_Cp	Zinc metalloproteinase-disintegrin stejnihagin-B	2	23.33	23.33	97.1	1460000	(R)SECDIPDSCTGQSADCPTDR(F)	4.87	5.42	0.97	1135.94	3.71	0.0331098	0.0110366
												3	21.48	21.48	94.2	297000	(R)SECDIPDSCTGQSADCPTDR(F)	4.87	5.42	0.97	757.627	3.71
												2	18.88	18.88	92.8	4260000	(K)YIPCAPQDVK(C)	5.22	10.81	0.88	595.801	5.83
												3	20.95	20.95	96.9	882000	(K)LHSWVECESGECCDQCR(F)	5.18	5.41	0.99	737.952	4.4
												2	17.52	17.52	86.2	284000	(K)LHSWVECESGECCDQCR(F)	5.18	5.41	0.96	1106.42	4.4
												2	23.63	23.63	98.1	2400000	(R)LFCTYIYDINLCR(Y)	8.52	11.06	0.99	875.922	5.83
												3	19.61	19.61	87.3	275000	(R)LFCTYIYDINLCR(Y)	8.52	11.06	0.98	584.283	5.83
6	6.2	6	3	64.16	7.8	891150	69922.3	5.61	Trimeresurus stejnegeri	Q3HTN2	Zinc metalloproteinase-disintegrin-like stejnihagin-B	3	16.04	16.04	92	1550000	(R)HDCAQLLTAIDFDGPTIGR(A)	8.17	5.66	1	700.68	4.41	0.0209516	0.00698385
												2	21.25	21.25	95.2	881000	(R)HDCAQLLTAIDFDGPTIGR(A)	8.17	5.66	0.99	1050.52	4.41
												2	23.63	23.63	98.1	2400000	(R)LFCTYIYDINLCR(Y)	8.52	11.06	0.99	875.922	5.83
												3	19.61	19.61	87.3	275000	(R)LFCTYIYDINLCR(Y)	8.52	11.06	0.98	584.283	5.83
												2	16.14	16.14	86.8	152000	(R)SMNVLIALVYLNIWK(K)	12.18	13.67	1	889.009	8.31
												3	19.28	19.28	89.2	88900	(R)SMNVLIALVYLNIWK(K)	12.17	13.67	0.95	593.009	8.31
6	6.3	3	2	44.62	22.7	745333	20936.7	4.7	Trimeresurus albolabris	CL92.contig5_Ta	Zinc metalloproteinase-disintegrin stejnihagin-A	3	20.95	20.95	96.9	882000	(K)LHSWVECESGECCDQCR(F)	5.18	5.41	0.99	737.952	4.4	0.0175233	0.0058411
												2	17.52	17.52	86.2	284000	(K)LHSWVECESGECCDQCR(F)	5.18	5.41	0.96	1106.42	4.4
												3	23.67	23.67	92.3	1070000	(R)SECDIAESCTGQSADCPTDVFHR(N)	5.95	0	0.98	881.36	4.1
6	6.4	3	2	40.58	17.3	448000	20821.6	4.81	Trimeresurus albolabris	CL92.contig6_Ta	metalloproteinase 9	3	20.95	20.95	96.9	882000	(K)LHSWVECESGECCDQCR(F)	5.18	5.41	0.99	737.952	4.4	0.0105328	0.00351093
												2	17.52	17.52	86.2	284000	(K)LHSWVECESGECCDQCR(F)	5.18	5.41	0.96	1106.42	4.4
												2	19.63	19.63	89.6	178000	(R)LFCEFNNFPCQYK(Y)	7.53	5.66	0.98	883.892	6
6	6.5	8	2	38.76	4.1	1.51518e+06	70544	5.1	Crotalus adamanteus	J3S831	Snake venom metalloproteinase 5	2	18.88	18.88	92.8	4260000	(K)YIPCAPQDVK(C)	5.22	10.81	0.88	595.801	5.83	0.035623	0.0118743
												3	19.86	10.51	93.7	2130000	(R)YVELVIVADHGMVTK(N)	8.17	116.12	0.99	558.639	5.32
												2	19.88	14.25	95	550000	(R)YVELVIVADHGMVTK(N)	7.73	33.34	1	837.454	5.32
												3	19.5	9.82	92.3	1580000	(R)YVELVIVADHGMVTK(N)	10.3	230.79	0.99	558.636	5.32
												2	12.88	9.16	74.7	13100	(R)YVELVIVADHGMVTK(N)	11.1	0	0.11	837.451	5.32
												3	18.55	8.8	93.2	558000	(R)YVELVIVADHGMVTK(N)	11.8	107.15	0.98	558.636	5.32
												3	16.8	8.19	88.7	16500	(R)YVELVIVADHGMVTK(N)	13.38	0.13	1	558.636	5.32
												3	13.29	8.87	94.9	11400	(R)YVELVIVADHGMVTK(N)	15.15	0.13	0.76	558.636	5.32
6	6.6	4	2	37.93	5.3	1096000	71965.8	5.09	Echis ocellatus	E9KJZ5	group III snake venom metalloproteinase	3	20.95	20.95	96.9	882000	(K)LHSWVECESGECCDQCR(F)	5.18	5.41	0.99	737.952	4.4	0.0257677	0.00858924
												2	17.52	17.52	86.2	284000	(K)LHSWVECESGECCDQCR(F)	5.18	5.41	0.96	1106.42	4.4
												2	16.98	9.82	86.9	2890000	(R)TDIVSPPVCGNELLEK(G)	7.08	5.55	0.99	885.954	4.14
												3	12.42	2.77	78.2	328000	(R)TDIVSPPVCGNELLEK(G)	7.07	11.08	0.99	590.971	4.14
7	7.1	5	4	71.45	23.6	2419800	28685.1	5.58	Trimeresurus albolabris	P0CJ41	Alpha-fibrinogenase albofibrase	2	17.77	10.72	86.5	2500000	(R)TLCAGIVQGGK(D)	5.13	0	0.87	552.3	8.41	0.0568912	0.0189637
												2	19.18	11.06	95.4	1490000	(K)LLNEDEQIR(N)	5.13	0	1	565.299	4.14
												3	19.54	15.58	92.5	6590000	(K)LDSPVSNSAHIAPLSLPSSPPSVGSVCR(I)	7.52	5.66	0.99	944.489	6.74
												2	14.96	6.74	87.3	702000	(K)SNEILDKDIMLIK(L)	7.5	0.13	0.98	766.426	4.56
												4	14.99	10.15	80.8	817000	(K)LDSPVSNSAHIAPLSLPSSPPSVGSVCR(I)	7.52	5.66	1	708.618	6.74
8	8.1	5	4	71.4	31	903980	19205.4	5.94	Trimeresurus stejnegeri	Q9YGP1	C-type lectin TsL	2	17.87	17.87	78.7	25900	(K)TWEDAEMFCR(K)	6.95	0.13	0.99	672.774	4.14	0.0212532	0.0070844
												2	16.54	16.54	85.3	1010000	(K)DFSWEWTDR(S)	7.9	5.66	1	621.267	4.03
												3	16.04	11.63	80.5	2870000	(R)LAESLDIAEYISDYHK(R)	7.98	5.66	0.99	622.977	4.31
												2	13.95	13.95	74.4	509000	(R)LAESLDIAEYISDYHK(R)	7.98	5.66	0.99	933.962	4.31
												3	20.95	13.6	90.6	105000	(K)EFCVELVSLTGYHR(W)	8.08	5.66	0.99	570.617	5.4
8	8.2	3	3	52.98	23.7	461633	16804.6	5.55	Crotalus atrox	P21963	C-type lectin Cal	2	17.87	17.87	78.7	25900	(K)TWEDAEMFCR(K)	6.95	0.13	0.99	672.774	4.14	0.0108533	0.00361777
												2	16.54	16.54	85.3	1010000	(K)DFSWEWTDR(S)	7.9	5.66	1	621.267	4.03
												2	18.57	18.57	89.3	349000	(K)EFCVELVSLTGYR(L)	8.77	27.82	0.98	786.893	4.53
9	9.1	5	4	69.71	30.1	1053200	18322.8	9.52	Trimeresurus stejnegeri	Q71RQ7	Snaclec stejaggregin-B subunit alpha	3	13.86	13.86	76	847000	(K)GAHLVSIESYR(E)	5.48	5.4	1	411.221	6.75	0.0247615	0.00825382
												2	17.56	17.56	86.6	354000	(R)KWFNVACEQK(H)	5.4	0	1	655.324	8.59
												2	14.83	6.8	70.3	385000	(K)GAHLVSIESYR(E)	5.5	0	0.99	616.327	6.75
												2	17.88	11.02	89.3	2460000	(R)EAVFVAQQLSENVK(T)	7.05	22.14	0.99	781.412	4.53
												2	19.44	19.44	91.1	1220000	(K)YDVWIGLSVVNK(G)	8.72	33.22	0.99	696.883	5.83
10	10.1	4	3	69.68	29.7	1309000	18682	9.22	Trimeresurus albolabris	Unigene86_Ta	Mucrocetin subunit alpha	2	25.72	25.72	94.6	3580000	(R)SEWSDASSVSYENLIK(K)	7.55	16.73	0.99	907.93	4.14	0.0307755	0.0102585
												2	23.28	23.28	100	1070000	(R)IFNEPQTWDDAEWFCAK(Q)	8.62	5.54	1	1078.98	3.91
												3	18.77	18.77	91.7	359000	(R)IFNEPQTWDDAEWFCAK(Q)	8.6	16.6	0.99	719.656	3.91
												2	20.68	20.68	96.6	227000	(K)EADFVAWMVTSNIK(S)	9.17	0	0.65	805.902	4.37
11	11.1	3	3	56.22	11	230267	58712.5	8.53	Trimeresurus albolabris	CL43.contig1_Ta	L-amino acid oxidase	2	16.55	16.55	73.5	60800	(R)ETDYEEFLEIAR(N)	8.33	0.13	1	757.857	3.91	0.00541373	0.00180458
												2	16.99	16.99	88.3	129000	(K)DCADIVINDLSLIHQLPK(K)	9.12	5.67	0.99	1032.55	4.41
												3	22.68	22.68	83.7	501000	(K)YAMGGITTFTPYQFQHFSEALTAPVGR(I)	9.43	0.13	0.99	997.493	6.75
12	12.1	4	2	48.52	5.4	3845000	33588.4	5.58	Trimeresurus albolabris	CL83.contig1_Ta	metalloproteinase isoform 1	3	19.29	10.86	94.9	6700000	(R)VALTGLIIWLDGDKIK(V)	10.02	5.67	0.99	585.689	5.93	0.0903986	0.0301329
												2	24.17	16.17	100	1420000	(R)VALTGLIIWLDGDKIK(V)	10.02	5.67	0.98	878.028	5.93
												2	24.35	12.72	98.3	6100000	(R)VALTGLIIWLDGDK(I)	10.5	11.19	1	757.438	4.21
												3	17.58	17.58	88	1160000	(R)VALTGLIIWLDGDK(I)	10.5	11.19	0.98	505.294	4.21
13	13.1	3	2	45.34	9.6	500467	27167.5	6.73	Gloydius blomhoffii	P81176	Thrombin-like enzyme halystase	3	20.26	20.26	92.9	1150000	(-)IIGGDECNINEHR(F)	4.62	5.41	0.98	509.574	4.65	0.0117663	0.00392211
												2	24.57	16.05	96.2	258000	(-)IIGGDECNINEHR(F)	4.62	5.41	0.96	763.857	4.65
												2	20.77	13.38	94.7	93400	(R)TLCAGILEGGK(D)	6.17	5.66	0.99	559.79	5.66
13	13.2	2	2	43.03	9.3	68900	29004.8	6.6	Protobothrops mucrosquamatus	Q9DG84	Snake venom serine protease serpentokallikrein-2	2	20.77	13.38	94.7	93400	(R)TLCAGILEGGK(D)	6.17	5.66	0.99	559.79	5.66	0.00161989	0.000539962
												2	22.26	14.4	94.6	44400	(R)CANINLLDYEVCR(A)	7.6	0.13	1	820.385	4.37
14	14.1	2	2	41.49	31.5	1111000	8783.9	4.37	Calloselasma rhodostoma	CL174.contig3_CrT	metalloproteinase 3	2	21.21	15.38	89.9	532000	(K)YEGDETEICSR(I)	4.5	0	0.99	679.784	4	0.0261204	0.00870679
												2	20.28	12.64	96.3	1690000	(R)IYESVNSLNLIFR(A)	8.88	16.75	0.98	784.43	6
15	15.1	2	2	33.08	10	1025000	29136.7	7.15	Trimeresurus stejnegeri	Q71QH6	Snake venom serine protease KN13	2	13.54	4.54	90.3	1030000	(R)FLVALYK(S)	7.28	5.66	1	427.264	8.59	0.0240985	0.00803282
												3	19.54	19.54	88	1020000	(R)CGGTLINQEWVLTAAHCDR(R)	7.55	16.6	1	734.349	5.32
16	16.1	2	2	32.28	8.7	493000	31749.4	9.17	Echis carinatus	Unigene20352_Ec	endonuclease domain-containing 1 protein-like	2	14.23	14.23	75.9	479000	(K)FTLGQLENR(L)	6.58	0.13	1	539.289	6	0.0115908	0.00386359
												2	18.05	12.18	88.4	507000	(K)SSTFTLTNIVPQFIK(L)	9.62	0.13	0.97	848.472	8.47
17	17.1	2	2	30.14	5.9	196200	65551.7	8.77	Trimeresurus albolabris	CL554.contig1_Ta	Snake venom 5'-nucleotidase	2	14.63	14.63	79.1	297000	(R)VPTYVPLETEK(T)	6.13	0.13	1	638.348	4.53	0.0046128	0.0015376
												3	15.51	4.82	78.1	95400	(R)YDAMALGNHEFDNGLAGLLDPLLK(H)	10.45	0.13	0.9	863.101	4.22
18	18.1	2	2	29.16	2.7	160500	98275.2	8.78	Cryptelytrops purpureomaculatus	CL2883.contig1_Cp	phosphodiesterase 1	2	18.04	18.04	90.1	153000	(K)AATYFWPGSEVK(I)	7.33	5.66	1	678.337	6.04	0.00377347	0.00125782
												2	11.12	6.59	87	168000	(K)TFLPIFVNQVN(-)	9.48	5.66	1	646.358	5.18
19	19.1	2	2	27.22	35	2535000	17204.9	4.79	Trimeresurus stejnegeri	Q71RQ9	Snaclec stejaggregin-B subunit beta-1	2	27.22	27.22	90.7	2800000	(-)DCPSDWSSYDLYCYR(V)	7.6	0.13	0.99	993.889	3.93	0.0595996	0.0198665
												2	20.85	20.85	90.5	2270000	(K)YNAWSAESECITSK(S)	6.03	11.07	1	823.353	4.53
20	20.1	1	1	26.7	3.5	1370000	56191.3	5.19	Protobothrops jerdonii	P0C6E4	Zinc metalloproteinase/disintegrin	2	26.7	26.7	100	1370000	(K)LTPGSQCAEGLCCDQCR(F)	5.03	0	0.97	1006.41	4.37	0.0322096	0.0107365
21	21.1	2	1	25.53	28.7	1027000	8258	4.61	Trimeresurus gramineus	P62383	Disintegrin trigramin-gamma	2	22.84	22.84	95.4	1360000	(-)EAGEDCDCGSPANPCCDAATCK(L)	4.5	0	0.92	1222.94	3.77	0.0241455	0.00804849
												3	25.53	25.53	100	694000	(-)EAGEDCDCGSPANPCCDAATCK(L)	4.52	5.4	0.95	815.627	3.77
22	22.1	2	2	25.32	11.4	1440000	14607.7	9.72	Protobothrops mucrosquamatus	P22640	Basic phospholipase A2 homolog	2	12.21	12.21	71.7	1360000	(K)MIFQETGK(N)	5.32	0	0.99	477.244	5.75	0.0338554	0.0112851
												2	13.11	0.72	83.8	1520000	(-)SLIELGK(M)	5.93	5.41	1	380.235	5.72
23	23.1	2	2	25.17	7	98900	42551.8	8.62	Gloydius blomhoffii	Q90YA8	Glutaminyl-peptide cyclotransferase	2	14.78	4.91	78.6	94800	(K)LIFFDGEEAFVR(W)	8.95	5.66	0.99	721.87	4.14	0.00232521	0.000775069
												2	10.39	10.39	71.4	103000	(R)TFSNIISTLNPLAK(R)	9.17	0.13	0.98	759.932	8.41
24	24.1	2	1	24.32	5.1	1556500	27254.6	9.52	Calloselasma rhodostoma	P26324	Thrombin-like enzyme ancrod	3	20.89	20.89	93.6	2320000	(-)VIGGDECNINEHR(F)	4.4	0	1	504.903	4.65	0.0365944	0.0121981
												2	24.32	18.58	96.5	793000	(-)VIGGDECNINEHR(F)	4.4	0	0.98	756.849	4.65
25	25.1	2	1	20.99	13	893000	16262.9	4.56	Trimeresurus sabahi	A0A0H3U232	phospholipase A2	3	17.9	17.9	75.7	1220000	(K)NPVTHYGAYGCNCGVGGR(G)	4.87	0	0.98	646.952	8.6	0.020995	0.00699835
												2	20.99	20.99	97.5	566000	(K)NPVTHYGAYGCNCGVGGR(G)	4.87	0	1	969.923	8.6
26	26.1	1	1	20.95	26.7	837000	8154.9	4.85	Gloydius ussuriensis	Q7LZI5	Disintegrin ussuristatin-1	3	20.95	20.95	83.9	837000	(-)GEECDCGSPGNPCCDAATCK(L)	4.4	0	0.93	748.931	3.91	0.0196784	0.00655948
						4.25338e+07																	1	0.333333

## Sheet: Pn3
Group	Subgroup	Spectra	Distinct Peptides	Distinct Summed MS/MS Search Score	% AA Coverage	Mean Protein Spectral Intensity	Protein MW (Da)	Protein pI	Species	Database Accession	Protein Name	z	Score	Fwd-Rev Score	SPI (%)	Spectrum Intensity	Sequence	RT (min)	Peak Width (sec)	Averagine Chi Squared	m/z Measured (Da)	Peptide pI	Relative abundance (n=1)	Relative abundance (% overall)
1	1.1	9	7	113.39	37.3	1.55689e+06	27206.8	5.53	Trimeresurus stejnegeri	P60623	Cysteine-rich venom protein	2	19.26	19.26	92.3	3100000	(K)TNCPASCFCQNK(I)	4.75	5.54	0.99	743.8	8.41	0.0391637	0.0130546
												2	13.65	13.65	73.2	1260000	(-)NVDFDSESPR(K)	4.95	0	1	583.264	4.03
												2	14.62	6.11	77.5	610000	(R)SVNPTASNMLR(M)	5.4	0	0.99	595.307	9.47
												2	18.65	18.65	82.3	614000	(R)MEWYPEAADNAER(W)	6.52	5.4	1	791.338	4
												4	13.75	3.89	90.7	3410000	(R)KPEIQNEIVDLHNSLR(R)	6.67	0.13	0.99	477.013	5.45
												3	19.88	12.93	96.8	3390000	(R)KPEIQNEIVDLHNSLR(R)	6.67	0.13	0.99	635.682	5.45
												2	24.7	15.44	100	587000	(R)KPEIQNEIVDLHNSLR(R)	6.67	0.13	0.96	953.017	5.45
												2	17.17	9.59	81.4	412000	(K)CGENIYMSPYPMK(W)	6.75	16.49	0.9	795.347	6
												3	18.99	18.99	84.5	629000	(K)YGVGADPPNAVTGHYTQIVWYK(S)	7.4	0	0.99	812.74	6.74
1	1.2	3	2	35.65	14.4	558667	25711.3	7.15	Protobothrops flavoviridis	T2HP25	Cysteine rich secretory protein	2	13.65	13.65	73.2	1260000	(-)NVDFDSESPR(K)	4.95	0	1	583.264	4.03	0.0140533	0.00468444
												2	22	22	94.6	235000	(K)SGPPCGDCPSDCDNGLCTNPCTR(E)	5.13	0	0.89	1298.99	3.93
												3	21.15	21.15	94.4	181000	(K)SGPPCGDCPSDCDNGLCTNPCTR(E)	5.13	0	0.87	866.328	3.93
2	2.1	12	7	123.26	14.6	896617	70999.2	6.41	Trimeresurus stejnegeri	Q2LD49	Zinc metalloproteinase-disintegrin-like TSV-DM	2	19.11	19.11	93.8	2660000	(R)QGAQCAEGLCCDQCR(F)	4.5	0	0.86	906.834	4.37	0.0225545	0.00751816
												3	16.66	16.66	86.4	573000	(R)QGAQCAEGLCCDQCR(F)	4.5	0	0.95	604.891	4.37
												2	18.53	18.53	84.7	1800000	(R)LYCIDSSPANK(N)	5.25	5.53	1	634.303	5.83
												2	16.89	16.89	98.3	892000	(K)NPCNIVYLPNDEEK(G)	6.4	0	0.97	852.905	4.14
												2	15.37	15.37	84.8	832000	(K)LFATWR(E)	6.48	0	0.99	397.223	9.75
												2	16.73	7.91	94.1	1720000	(K)IIVQSVPAVTLK(L)	6.95	0	0.98	634.394	8.75
												3	11.25	4.85	82.8	88300	(K)IIVQSVPAVTLK(L)	6.95	0	1	423.264	8.75
												3	18.19	18.19	82.8	658000	(K)ACVMAGTISCDASYLFSDCSR(Q)	8.63	44.31	0.98	791.002	4.21
												2	19.67	19.67	81.9	420000	(K)ACVMAGTISCDASYLFSDCSR(Q)	8.6	38.77	0.97	1186	4.21
												3	16.13	16.13	83.3	776000	(K)FFLVADHIMYLK(Y)	8.62	16.61	0.99	499.605	6.74
												2	16.96	9.83	95.1	310000	(K)FFLVADHIMYLK(Y)	8.6	11.08	1	748.904	6.74
												3	13.74	13.74	70.2	30100	(K)ACVMAGTISCDASYLFSDCSR(Q)	10.83	5.53	0.95	791	4.21
2	2.2	6	3	58.99	21.3	837517	29607.3	7.42	Trimeresurus albolabris	CL288.contig3_Ta	Zinc metalloproteinase homolog/disintegrin	3	19.15	10.03	88.9	317000	(K)IYEIANNLNVDYRPMKIR(V)	7.5	10.94	0.99	741.387	8.5	0.0210678	0.00702261
												2	20.17	20.17	100	1750000	(R)HDNAQLLTGMIFNEK(I)	7.95	5.54	1	865.933	5.32
												3	15.22	15.22	75.5	1850000	(R)HDNAQLLTGMIFNEK(I)	7.93	16.73	1	577.625	5.32
												3	18.19	18.19	82.8	658000	(K)ACVMAGTISCDASYLFSDCSR(Q)	8.63	44.31	0.98	791.002	4.21
												2	19.67	19.67	81.9	420000	(K)ACVMAGTISCDASYLFSDCSR(Q)	8.6	38.77	0.97	1186	4.21
												3	13.74	13.74	70.2	30100	(K)ACVMAGTISCDASYLFSDCSR(Q)	10.83	5.53	0.95	791	4.21
2	2.3	4	2	38.15	18.7	1061825	16167.3	6.06	Trimeresurus albolabris	CL83.contig2_Ta	Zinc metalloproteinase-disintegrin TSV-DM	2	16.73	7.91	94.1	1720000	(K)IIVQSVPAVTLK(L)	6.95	0	0.98	634.394	8.75	0.0267103	0.00890344
												3	11.25	4.85	82.8	88300	(K)IIVQSVPAVTLK(L)	6.95	0	1	423.264	8.75
												2	21.42	21.42	95	1720000	(R)MFDTVNIVNVILQR(M)	10.22	5.66	1	831.458	5.59
												3	19.12	19.12	97.1	719000	(R)MFDTVNIVNVILQR(M)	10.23	11.19	0.98	554.642	5.59
2	2.4	2	2	35.14	5.5	176800	55689.5	5.18	Trimeresurus albolabris	P0C6B6	Zinc metalloproteinase homolog-disintegrin albolatin	2	15.99	7.42	87	36600	(K)FIEEGTVCR(V)	4.87	0.13	0.98	555.769	4.53	0.00444742	0.00148247
												3	19.15	10.03	88.9	317000	(K)IYEIANNLNVDYRPMKIR(V)	7.5	10.94	0.99	741.387	8.5
3	3.1	10	5	96.3	48.6	1606200	17491.3	4.74	Trimeresurus stejnegeri	Q71RR4	Snaclec coagulation factor IX/factor X-binding protein subunit A	3	16.44	11.45	80.5	1730000	(R)KWVNLYCGQR(I)	5.58	0.13	1	441.894	9.99	0.0404041	0.013468
												2	13.71	5.06	88.5	2510000	(K)AFELYK(T)	5.78	5.4	0.95	385.709	6.04
												2	23.59	23.59	90	580000	(K)QCNSEWSDGSSVSYENWIESESK(T)	7.63	11.23	0.99	1354.56	3.91
												3	21.72	21.72	100	3360000	(K)GGHLVSIESSGEADFVAQLISENMK(R)	9.53	5.66	1	873.433	4.4
												2	20.93	14	95.9	246000	(K)GGHLVSIESSGEADFVAQLISENMK(R)	9.55	11.2	0.96	1309.64	4.4
												2	20.84	20.84	92.9	323000	(R)LDFFVWIGLR(V)	10.98	22	0.99	633.357	5.84
												3	20.22	20.22	100	4620000	(K)GGHLVSIESSGEADFVAQLISENMK(R)	12.57	177.27	0.99	873.433	4.4
												3	19.29	19.29	95.1	2520000	(K)GGHLVSIESSGEADFVAQLISENMK(R)	13.37	68.06	0.96	873.432	4.4
												3	20.7	20.7	96.9	156000	(K)GGHLVSIESSGEADFVAQLISENMK(R)	14.77	6.66	0.99	873.432	4.4
												3	18.95	18.95	92.5	17000	(K)GGHLVSIESSGEADFVAQLISENMK(R)	16.82	0.13	0.79	873.432	4.4
4	4.1	9	4	87.46	11.5	1.13979e+06	55861.5	5.23	Trimeresurus stejnegeri	P0DM87	Zinc metalloproteinase-disintegrin stejnitin	2	26.16	26.16	98.3	2170000	(R)LTPGSQCAEGLCCEQCR(F)	5.13	0	0.9	1013.42	4.53	0.0286715	0.00955716
												3	20.55	20.55	90.9	661000	(R)LTPGSQCAEGLCCEQCR(F)	5.13	0	0.97	675.95	4.53
												3	17.37	7.91	92.2	1140000	(R)FIELVIVADHR(M)	7.78	11.07	1	437.921	5.32
												2	19.85	11.41	93.7	500000	(R)FIELVIVADHR(M)	7.78	11.07	1	656.377	5.32
												2	20.17	20.17	100	1750000	(R)HDNAQLLTGMIFNEK(I)	7.95	5.54	1	865.933	5.32
												3	15.22	15.22	75.5	1850000	(R)HDNAQLLTGMIFNEK(I)	7.93	16.73	1	577.625	5.32
												2	21.28	14.4	93.5	2010000	(K)IYEIANDLNVIFR(A)	9.37	11.2	0.98	790.429	4.37
												3	17.57	7.63	93.2	171000	(K)IYEIANDLNVIFR(A)	9.38	11.2	0.98	527.288	4.37
												3	13.88	13.88	78.2	6090	(R)FIELVIVADHR(M)	9.43	0	0.9	437.919	5.32
5	5.1	6	4	76.42	23.6	1869500	28685.1	5.58	Trimeresurus albolabris	P0CJ41	Alpha-fibrinogenase albofibrase	2	18.33	10.95	88.3	1790000	(R)TLCAGIVQGGK(D)	5.13	0	0.98	552.301	8.41	0.0470275	0.0156758
												2	19.47	11.12	94.9	448000	(K)LLNEDEQIR(N)	5.13	0	0.99	565.299	4.14
												3	11.34	4.07	80.2	1520000	(K)SNEILDKDIMLIK(L)	7.48	0	1	511.287	4.56
												2	16.9	9.98	94.5	1310000	(K)SNEILDKDIMLIK(L)	7.48	0	1	766.427	4.56
												3	21.72	17.42	95.8	5540000	(K)LDSPVSNSAHIAPLSLPSSPPSVGSVCR(I)	7.55	11.1	0.97	944.488	6.74
												4	16.43	8.59	86	609000	(K)LDSPVSNSAHIAPLSLPSSPPSVGSVCR(I)	7.53	5.54	0.99	708.617	6.74
6	6.1	4	4	74.07	14.9	463000	58712.5	8.53	Trimeresurus albolabris	CL43.contig1_Ta	L-amino acid oxidase	2	16.53	16.53	72.7	490000	(R)ETDYEEFLEIAR(N)	8.3	5.66	0.99	757.857	3.91	0.0116468	0.00388227
												3	14.85	7.17	80.3	652000	(K)FNLQLNEFSQENDNAWHFVK(N)	8.42	5.56	0.99	827.396	4.65
												2	18.59	18.59	86.8	173000	(K)DCADIVINDLSLIHQLPK(K)	9.15	0.13	0.99	1032.55	4.41
												3	24.1	24.1	85	537000	(K)YAMGGITTFTPYQFQHFSEALTAPVGR(I)	9.43	0.13	0.99	997.491	6.75
7	7.1	5	3	68.16	8.3	1068200	69328.4	5.05	Cryptelytrops purpureomaculatus	CL4568.contig1_Cp	Zinc metalloproteinase-disintegrin stejnihagin-B	2	23.62	23.62	97.1	1280000	(R)SECDIPDSCTGQSADCPTDR(F)	4.92	5.55	0.98	1135.94	3.71	0.0268707	0.00895689
												3	20.45	20.45	100	572000	(K)LHSWVECESGECCDQCR(F)	5.22	0	0.98	737.952	4.4
												2	21	21	88.1	243000	(K)LHSWVECESGECCDQCR(F)	5.22	0	0.96	1106.42	4.4
												2	23.54	23.54	96.6	2880000	(R)LFCTYIYDINLCR(Y)	8.55	5.53	0.99	875.921	5.83
												3	19.22	19.22	82.9	366000	(R)LFCTYIYDINLCR(Y)	8.57	11.08	0.98	584.283	5.83
7	7.2	3	2	43.43	22.7	455333	20936.7	4.7	Trimeresurus albolabris	CL92.contig5_Ta	Zinc metalloproteinase-disintegrin stejnihagin-A	3	20.45	20.45	100	572000	(K)LHSWVECESGECCDQCR(F)	5.22	0	0.98	737.952	4.4	0.011454	0.00381799
												2	21	21	88.1	243000	(K)LHSWVECESGECCDQCR(F)	5.22	0	0.96	1106.42	4.4
												3	22.43	22.43	90.3	551000	(R)SECDIAESCTGQSADCPTDVFHR(N)	5.97	5.4	0.98	881.343	4.1
7	7.3	4	2	42.95	5.3	1148750	69922.3	5.61	Trimeresurus stejnegeri	Q3HTN2	Zinc metalloproteinase-disintegrin-like stejnihagin-B	3	17.52	17.52	91.5	871000	(R)HDCAQLLTAIDFDGPTIGR(A)	8.22	11.19	1	700.68	4.41	0.0288969	0.00963231
												2	19.41	19.41	89.1	478000	(R)HDCAQLLTAIDFDGPTIGR(A)	8.22	11.19	0.99	1050.52	4.41
												2	23.54	23.54	96.6	2880000	(R)LFCTYIYDINLCR(Y)	8.55	5.53	0.99	875.921	5.83
												3	19.22	19.22	82.9	366000	(R)LFCTYIYDINLCR(Y)	8.57	11.08	0.98	584.283	5.83
7	7.4	4	2	41.05	5.3	798250	71965.8	5.09	Echis ocellatus	E9KJZ5	group III snake venom metalloproteinase	3	20.45	20.45	100	572000	(K)LHSWVECESGECCDQCR(F)	5.22	0	0.98	737.952	4.4	0.0200801	0.00669335
												2	21	21	88.1	243000	(K)LHSWVECESGECCDQCR(F)	5.22	0	0.96	1106.42	4.4
												2	20.05	12.82	93	2120000	(R)TDIVSPPVCGNELLEK(G)	7.1	5.4	1	885.955	4.14
												3	14.07	6.68	86.8	258000	(R)TDIVSPPVCGNELLEK(G)	7.1	5.4	0.98	590.971	4.14
8	8.1	4	3	66.37	9.3	1711500	32140.6	5.5	Cryptelytrops purpureomaculatus	Unigene635_Cp	Zinc metalloproteinase-disintegrin HV1	3	20.42	20.42	100	2410000	(R)AAKDDCDLAESCTGR(S)	4.32	0	0.98	556.907	4.23	0.043053	0.014351
												2	22.83	22.83	87.5	1400000	(R)AAKDDCDLAESCTGR(S)	4.32	0	1	834.854	4.23
												2	20.57	20.57	87.3	896000	(K)DDCDLAESCTGR(S)	4.5	5.41	0.99	699.757	3.84
												2	22.97	15.24	95.1	2140000	(R)SAECPTDLFQR(D)	5.58	0.13	1	662.31	4.37
8	8.2	3	3	61.22	11.4	2342000	33105.2	6.27	Trimeresurus albolabris	CL92.contig4_Ta	Zinc metalloproteinase-disintegrin ACLD	2	20.57	20.57	87.3	896000	(K)DDCDLAESCTGR(S)	4.5	5.41	0.99	699.757	3.84	0.0589132	0.0196377
												2	17.68	17.68	90.3	3990000	(R)LYCYPNSPGK(K)	4.87	5.55	0.97	599.78	8.5
												2	22.97	15.24	95.1	2140000	(R)SAECPTDLFQR(D)	5.58	0.13	1	662.31	4.37
9	9.1	4	3	56.5	23.7	1251000	18322.8	9.52	Trimeresurus stejnegeri	Q71RQ7	Snaclec stejaggregin-B subunit alpha	3	12.97	7.55	80.7	1050000	(K)GAHLVSIESYR(E)	5.5	0	0.99	411.223	6.75	0.031469	0.0104897
												2	16.94	10.51	84.3	584000	(K)GAHLVSIESYR(E)	5.5	0	0.99	616.33	6.75
												2	20.88	14.34	93.4	2440000	(R)EAVFVAQQLSENVK(T)	7.05	21.88	1	781.406	4.53
												2	18.68	18.68	91.2	930000	(K)YDVWIGLSVVNK(G)	8.72	33.21	0.99	696.882	5.83
10	10.1	4	2	46.22	20.8	1289000	18682	9.22	Trimeresurus albolabris	Unigene86_Ta	Mucrocetin subunit alpha	2	23.19	23.19	92.3	3210000	(R)SEWSDASSVSYENLIK(K)	7.63	27.71	0.98	907.93	4.14	0.0324249	0.0108083
												3	17.03	8.7	90.1	653000	(R)SEWSDASSVSYENLIK(K)	7.65	33.24	0.99	605.622	4.14
												2	23.03	23.03	97.8	1000000	(R)IFNEPQTWDDAEWFCAK(Q)	8.65	5.67	1	1078.98	3.91
												3	19.37	19.37	94.3	293000	(R)IFNEPQTWDDAEWFCAK(Q)	8.65	11.08	0.99	719.656	3.91
11	11.1	3	3	44.02	20.2	847533	19205.4	5.94	Trimeresurus stejnegeri	Q9YGP1	C-type lectin TsL	4	12.18	12.18	87.7	85600	(K)DKEFCVELVSLTGYHR(W)	7.77	0.13	0.99	488.995	5.45	0.0213198	0.0071066
												3	16.04	11.37	80.8	2270000	(R)LAESLDIAEYISDYHK(R)	8.02	5.66	0.98	622.978	4.31
												3	15.8	9.52	85.7	187000	(K)EFCVELVSLTGYHR(W)	8.13	0.13	1	570.616	5.4
12	12.1	3	2	43.48	31.5	654667	8783.9	4.37	Calloselasma rhodostoma	CL174.contig3_CrT	metalloproteinase 3	2	21.78	13.17	86.7	223000	(K)YEGDETEICSR(I)	4.58	0	0.98	679.783	4	0.0164682	0.0054894
												2	21.7	14	95	1640000	(R)IYESVNSLNLIFR(A)	8.88	16.73	0.98	784.431	6
												3	14.65	14.65	78.7	101000	(R)IYESVNSLNLIFR(A)	8.88	11.19	0.95	523.288	6
13	13.1	3	2	43.38	9.6	993000	27167.5	6.73	Gloydius blomhoffii	P81176	Thrombin-like enzyme halystase	3	20.56	20.56	93	1120000	(-)IIGGDECNINEHR(F)	4.65	5.4	0.98	509.574	4.65	0.024979	0.00832634
												2	24.87	16.49	96.3	259000	(-)IIGGDECNINEHR(F)	4.63	5.4	0.97	763.857	4.65
												2	18.51	11.12	94.4	1600000	(R)TLCAGILEGGK(D)	6.07	5.4	1	559.788	5.66
13	13.2	2	2	39.26	9.3	1035500	29004.8	6.6	Protobothrops mucrosquamatus	Q9DG84	Snake venom serine protease serpentokallikrein-2	2	18.51	11.12	94.4	1600000	(R)TLCAGILEGGK(D)	6.07	5.4	1	559.788	5.66	0.0260481	0.0086827
												2	20.75	20.75	91	471000	(R)CANINLLDYEVCR(A)	7.57	5.54	0.99	820.386	4.37
14	14.1	2	2	39.54	12.5	299500	11227	8.97	Protobothrops flavoviridis	T2HRS1	P-II metalloprotease	2	20.22	20.22	85.8	322000	(R)QGAQCAEGLCCYQCR(F)	5.13	0	0.96	930.87	6	0.00753395	0.00251132
												2	19.32	19.32	93.3	277000	(R)IFPCAPQDVK(C)	5.68	0	0.99	587.802	5.84
15	15.1	3	2	38.31	5.4	2.03933e+06	33588.4	5.58	Trimeresurus albolabris	CL83.contig1_Ta	metalloproteinase isoform 1	3	19.25	10.81	94.7	4480000	(R)VALTGLIIWLDGDKIK(V)	10.05	5.66	1	585.689	5.93	0.0512996	0.0170999
												2	19.97	13.93	97.8	804000	(R)VALTGLIIWLDGDKIK(V)	10.05	5.66	0.98	878.028	5.93
												3	18.34	18.34	89.9	834000	(R)VALTGLIIWLDGDK(I)	10.52	11.19	0.99	505.295	4.21
16	16.1	2	2	32.01	10.2	294500	31749.4	9.17	Echis carinatus	Unigene20352_Ec	endonuclease domain-containing 1 protein-like	2	13.94	7.74	85.7	218000	(R)IPVYSAYIYNPGK(A)	7.2	5.53	0.99	742.897	8.43	0.00740818	0.00246939
												2	18.07	12.22	89.6	371000	(K)SSTFTLTNIVPQFIK(L)	9.63	5.66	0.98	848.472	8.47
17	17.1	1	1	26.7	3.5	713000	56191.3	5.19	Protobothrops jerdonii	P0C6E4	Zinc metalloproteinase/disintegrin	2	26.7	26.7	100	713000	(K)LTPGSQCAEGLCCDQCR(F)	5.13	0	0.97	1006.41	4.37	0.0179356	0.00597853
18	18.1	1	1	26.44	35	1745000	17204.9	4.79	Trimeresurus stejnegeri	Q71RQ9	Snaclec stejaggregin-B subunit beta-1	2	26.44	26.44	90.4	2410000	(-)DCPSDWSSYDLYCYR(V)	7.6	5.69	1	993.89	3.93	0.0438957	0.0146319
												2	21.53	21.53	88.9	1080000	(K)YNAWSAESECITSK(S)	6.1	10.81	1	823.349	4.53
19	19.1	1	1	23.56	3.5	4190000	55212.8	4.92	Agkistrodon piscivorus piscivorus	Q805F4	Zinc metalloproteinase/disintegrin	2	23.56	17.67	95.4	4190000	(K)LTPGSQCAEGLCCDQCK(F)	5.03	0.13	0.89	992.41	4.37	0.1054	0.0351333
20	20.1	2	1	22.89	28.7	1180000	8258	4.61	Trimeresurus gramineus	P62383	Disintegrin trigramin-gamma	2	22.15	22.15	97	1420000	(-)EAGEDCDCGSPANPCCDAATCK(L)	4.53	5.41	0.95	1222.92	3.77	0.029683	0.00989434
												3	22.89	22.89	97.7	940000	(-)EAGEDCDCGSPANPCCDAATCK(L)	4.52	5.41	0.96	815.614	3.77
21	21.1	2	1	22.63	13	3310000	16262.9	4.56	Trimeresurus sabahi	A0A0H3U232	phospholipase A2	3	22.63	22.63	94.5	4810000	(K)NPVTHYGAYGCNCGVGGR(G)	4.87	5.55	0.97	646.948	8.6	0.0832634	0.0277545
												2	22.55	22.55	97.7	1810000	(K)NPVTHYGAYGCNCGVGGR(G)	4.87	5.55	1	969.917	8.6
22	22.1	2	1	22.33	2.4	211500	55519.5	5.46	Protobothrops elegans	P17349	Zinc metalloproteinase/disintegrin	3	17.27	11.57	90.5	307000	(K)LAIVVDHGMYTK(Y)	5.95	5.4	1	449.568	6.74	0.0053203	0.00177343
												2	22.33	22.33	95.7	116000	(K)LAIVVDHGMYTK(Y)	5.95	0	1	673.849	6.74
23	23.1	1	1	21.8	9.6	246000	16804.6	5.55	Crotalus atrox	P21963	C-type lectin Cal	2	21.8	21.8	91.6	246000	(K)EFCVELVSLTGYR(L)	8.77	22.26	0.98	786.893	4.53	0.00618815	0.00206272
25	24.1	1	1	20.9	5.1	223000	27254.6	9.52	Calloselasma rhodostoma	P26324	Thrombin-like enzyme ancrod	3	20.9	14.95	93.7	223000	(-)VIGGDECNINEHR(F)	4.42	5.54	0.99	504.902	4.65	0.00560959	0.00186986
26	25.1	1	1	20.39	26.7	1540000	8154.9	4.85	Gloydius ussuriensis	Q7LZI5	Disintegrin ussuristatin-1	3	20.39	20.39	86.1	1540000	(-)GEECDCGSPGNPCCDAATCK(L)	4.4	0.13	0.94	748.932	3.91	0.0387389	0.012913
						3.97534e+07																	1	0.333333
