# Supplementary material for: Venomics of Trimeresurus (Popeia) nebularis, the Cameron Highlands Pit Viper from Malaysia: Insights into Venom Proteome, Toxicity and Neutralization of Antivenom
Source: Toxins (Basel). 2019 Feb 6;11(2):95. doi: 10.3390/toxins11020095 (PMC6410072; doi:10.3390/toxins11020095)
Supplement: Supplementary file 1 [file toxins-11-00095-s001.zip › toxins-428836-supplementary-for proofreading/Supplementary Table S2.xlsx]

## Sheet: sequence
	Supplementary Table S2: Sequence data of de novo transcriptomics applied in LC-MS/MS
	Protein	Code	Sequence
	Snake venom metalloproteinases (SVMP)
	Zinc metalloproteinase-disintegrin stejnihagin-B	CL4568.contig1_Cp	MIQVLLVTICLAVFPYQGSSIILESGNVNDYEVVYPQKVTALPKGAVQQKYEDAMQYEFK
			VNGEPVVLHLEKNKGLFSEDYSETHYSPDGREITTYPSVEDHCYYHGRIQNDADSTASIS
			ACNGLKGHFKLQGETYLIEPLELSDSEAHAVFKYENVEKEDEAPKMCGVTQNWESYEPIK
			KASQLNLTPEQQRFPPTYIDLGIFVDHGMYATYNSNSKRIRKRVHQMVNSVNEICRALNI
			VTTLSLLEIWSEKDLITVEADAPTTLTSFGAWRETVLLNRTSHDHAQLLTATIFNGNVIG
			RAPVSGICDPKRSVAIVRDYNPIVFVVAVIMAHELGHNLGMHHDEDKCNCNTCIMSKVLS
			DQPSKLFSDCSKDDYRTFLINRKPECILNAPSKTDIVSPPVCGNELLEEGEECDCGSPEN
			CRDPCCDAASCKLHSWVECESGECCDQCRFTSAGNVCRPARSECDIPDSCTGQSADCPTD
			RFHRNGQPCLNNFGYCYNGNCPIMYDQCYALFGSNAAVGQDGCFDANDIGNKYFHCRKDN
			EKYIPCAPQDVKCGRLFCTYIYDINLCRYDDTGNGMVAHGTKCADGKVCINRQCVDVTTA
			Y
	Metalloproteinase 3	CL174.contig3_CrT	LTPEQQRFIELVMIADHRMYTKYEGDETEICSRIYESVNSLNLIFRALYITIALIGIQIW
			SSGDLMPVTLSADDTL
	metalloproteinase 9	CL92.contig6_Ta	EECDCGSPENCRDPCCDAASCKLHSWVECESGECCDQCRFTSAENVCRPARSECDIPDSC
			TGQSAECPTDRFHRNGQPCLSNHGYCYNGNCPVMHYQCIALFGSNAIVGQDECFDVNMEG
			KQSFYCRKENDVKIPCAREDVKCGRLFCEFNNFPCQYKYSKDPDYGMVDHGTK
	metalloproteinase isoform 1	CL83.contig1_Ta	AMQYEFKVNGEPVVLHLEKNKGLFSEDYSETHYSPDGREITTYPSVEDHCYYHGRIENDA
			DSTASISACNGLKGHFKLQGETYLIEPLELSDSEAHAVFKYENVEKEDEAPKMCGVTQNW
			KSYEPIKEASQSNLTPEQQRYLDAKKYVEFIIVLDHGMCTKYNSDLKKMKTRMYELVNIM
			NEICLPLNTRVALTGLIIWLDGDKIKVQSAANVTLSLFGDWRKTVLLKQKNHDCAHLLTA
			TDLDGDTIGIAYTGGMCKEKHSVGVIQDHSTINLRMAVTMVHELGHNLGMHHD
	Zinc metalloproteinase-disintegrin ACLD	CL92.contig4_Ta	ELGHNLGMEHDENRDGKQCNCDACNMAPRINHQPSKLFSDCSKDDYRTFLITRKPECILN
			VPSKTDIISPPVCGNELLEKGEECDCGSPKTCRNKCCNAATCKLTPGSQCADGVCCHQCK
			FKGAGTECRPAKDDCDLAESCTGRSAECPTDLFQRDGQPCQNNNGYCYNTKCPTMNNQCI
			FFFGSSATVAPDECFNFNQQSNAYGYCRKENGRKIPCEPQNVKCGRLYCYPNSPGKKNTC
			RAIYTADHEDIGKVLPGTKCADGKACNSNGECVDVNUASUSTSGFSQI
	Zinc metalloproteinase-disintegrin TSV-DM	CL83.contig2_Ta	YENVEKEDEAPKMCGVTETNWESDEPIKEASQSDLTPAQQSYLNAPKYVKFCLVADHIMY
			LKYGSNLTTLRRRMFDTVNIVNVILQRMNIHVVLVGIEIWSHQDKIIVQSVPAVTLKLFA
			AWREADLLKHKSHDCAHLL
	Zinc metalloproteinase-disintegrin HV1	Unigene635_Cp	IIQDHSTINLLMAVTMAHELGHNLGIDHDKATCTCPAKACVMAGSISCDASYLFSDCSRQ
			EHREFLIKNMPQCILKKPLKTDVVSPPICGNHFVEVGEDCDCGPPANCQNPCCDATTCKL
			TPGSQCAEGLCCHQCKFKGAGTECRAAKDDCDLAESCTGRSAECPTDLFQRDGQPCQNNN
			GYCYNRTCPTMNNQCISFFGLSATVAPDGCFNFNRQSNDYSYCRKENGRKIPCAPQDVKC
			GRLYCFPNSPGEENTCNLIYTPGREDIGMVLLGTKCADG
	Zinc metalloproteinase homolog/disintegrin	CL288.contig3_Ta	EDEAPQMCGVTETNWESDLPIKKTSQLNLPLLEKRCIELVMVADHRMYTKYDGDKTEISS
			KIYEIANNLNVDYRPMKIRVALIGTEIWSSGELSKVTLSADETLESFGEWRRRHFLKSKR
			HDNAQLLTGMIFNEKIEGRAYKKSMCHWQRSVGIVRDHRSRYHFVANRMAHELGHNLGID
			HDKATCTCPAKACVMAGTISCDASYLFSDCSRQEHREFLIKNMPQCILKKPLKTDVVSPP
			ICGNHFVEVGEDC
	Zinc metalloproteinase-disintegrin stejnihagin-A	CL92.contig5_Ta	EECDCGSPENCQYQCCDAASCKLHSWVECESGECCDQCRFKGTGTECRAARSECDIAESC
			TGQSADCPTDVFHRNGQPCLSNHGYCYNGNCPVMHYQCIALFGSNAIVGQDECFDVNMEG
			KQSFYCRKENEKYIPCAQKDVKCGRLLCTYTYDINLCRYDDTDNGMVAHGTKCADG
	Snaclecs
	Mucrocetin subunit alpha	Unigene86_Ta	MGRFIFVSFGLLVVFLSLSGTGANFSCPPDWYPYDQHCYRIFNEPQTWDDAEWFCAKQAK
			GGHLASIKSAKEADFVAWMVTSNIKSNFYHVWIGLRAQNKEKQCRSEWSDASSVSYENLI
			KKVSKKCYGLKKGTELRTWFNVYCAELNPFICKFPPEC
	L-amino acid oxidase (LAAO)
	L-amino acid oxidase	CL43.contig1_Ta	MNVFFMFSLLFLAALRSCADDRNPLEECFRETDYEEFLEIARNGLKATSNPKHVVIVGAG
			MSGLSAAYVLAGAGHQVTVLEASERAGGRVRTYRNDKEGWYVNLGPMRLPEKHRIVREYI
			RKFNLQLNEFSQENDNAWHFVKNIRKRVGEVKKDPGVLKYPVKPSEEGKSAGQLYEESLR
			KVEEELKRTNCSYILNKYDTYSTKEYLIKEGNLSPGAVDMIGDLLNEDSGYYVSFIESLK
			HDDIFAYEKRFDEIVGGMDKLPTSMYRAIEEKVHFNTRVIKIQQNAKKVTVTYQTPAKAT
			SLVTADFVIVCTTSRAARRISFKPPLPPKKAHALRSVHYRSGTKIFLTCTKKFWEDDGIH
			GGKSTTDLPSRFIYYPNHNFTSGVGVIIAYGIGDDANFFQALDFKDCADIVINDLSLIHQ
			LPKKDIQAFCYPSRIQKWSLDKYAMGGITTFTPYQFQHFSEALTAPVGRIYFAGEYTAHN
			HGWIDSSIKSGLTAARDVNGASENPSGIHLSNDNEL
	Phosphodiesterases (PDE)
	Phosphodiesterase 1	CL2883.contig1_Cp	MIQQKVLFISLVAVALGLGLGLGLKKSVQPQVSCRYRCNETFSKMASGCSCDDKCTERQA
			CCSDYEDTCVLPTQSWSCSKIRCGEKRIANVLCSCSEDCLEKKDCCTDYKSICKGETSWL
			KDKCASPSATQCPAGFEQSPLILFSMDGFRAGYLETWDSLMPNINKLKTCGTHAKYMRAA
			YPTKTFVNHYTIATGLYPESHGIIDNNIYDVNLNLNFSLSGSTAKNPAWWGGQPIWHTAT
			YQGLKAATYFWPGSEVKINGSYPTIFKNYNKSIPFEARVTEVLKWLDLPKAERPDFYTLY
			IEEPDTTGHKYGPVSGEIIKALQMADQTLGMLMEGLKQRNLHNCVNLILLADHGMEEISC
			DRLEYMANYFNKVDFYMYEGPAPRIRSKNVPKDFYTFDSEGIVKNLTCKKPKQYFKAYLS
			KDLPKRLHYVNNIRIDKVNLMVDQQWMAVRDKKFTRCKGGTHGYDNEFKSMQAIFLAHGP
			GFNEKNEVTPFENIEVYNLLCDLLKLKPAPNNGTHGSLNHLLKNPFYTPSPAKEQSSPLS
			CPFGPVPSPDVSGCKCSSITELEKVNQRLNLNNQAKTESEAHNLPYGRPQVLQNHSKYCL
			LHQAKYISAYSQDILMPLWSSYTIYKSTPTSVPPNASDCLRLDVRIPAAQSQTCSNYQPD
			LTITPGFLYPPNFNSSNFEQYDALITSNIVPMFKGFTRLWNYFHTTLIPKYAKERNGLNV
			ISGPIFDYNYDGHFDSYDTIKQHVKNTKIPIPTHYFVVLTSCENQINTPLNCLGPLKVLS
			FILPHRPDNSESCADTLPENLWVEERIQIHTARVRDVELLTGLNFYSGLKQPLPETLQLK
			TFLPIFVNQVN
	5'-nucleotidase (5’NUC)
	Snake venom 5'-nucleotidase	CL554.contig1_Ta	MRTPKRGRPGAQGCPRSSPSPPPPPPLLLVGALWFCAALSVAAGSFELTLLHTNDVHARV
			EQTSRDSGKCTGQDCYGGVARRATKIRELRAKHRHVLLLDAGDQYQGTIWFSFFKGREVV
			KFMNDLRYDAMALGNHEFDNGLAGLLDPLLKHANFPILSANIRPKGSIASNISGYILPYK
			IINVGSEKVGIIGYTTKETPVLSNPGPYLEFRDEVEELQNHANKLTTLGVNKIIALGHSG
			FLEDQRIARKVKGVDVVVGGHTNTFLYTGSPPSTEVAAGNYPFMVQSDDGRQVPVVQAYA
			FGKYLGYLNVIFDDKGNVIKASGNPILLNKDISEDQDMKAEVNKMKIQLQNYSSQEIGKT
			IVYLNGTTQACRFHECNLGNLICDAVIYNNVRHPDDNEWNHVSMCIVNGGGIRSPIDERA
			NNGTITLEELTAVLPFGGTFDLLQIKGSALREAFEHSVHRHGQGMGELLQVSGIKVVYDL
			SRKPGSRVVSLNVLCTQCRVPTYVPLETEKTYKLLLPSFLAAGGDGYYMLKGDSSNHSSG
			NLDISIVGDYIKRMGKVYPAVEGRVIFSAGTLFQAQLFLNWGLCISLLYFIL
	Cellular proteins
	Endonuclease domain-containing 1 protein-like	Unigene20352_Ec	MLLLLFLLSASWNNVPTNGEVVDSFEAKCPQFFLRETPPVIRHPPRSIRICQRYQNLYRF
			ATLYDEGNRIPVYSAYIYNPGKAKRPKKWMIEPQLINSTFQPEMETEGEFLYNKGSQEAL
			QESQAILQDYKNLTDCNRGHLNPNGHQPDYSAKSSTFTLTNIVPQFIKLNGGAWNNYEQT
			TMVQMTKGCQETFAVVGAVPGDNTISGGRVNRPSYMWSAACCVIDNNHLRSWAILARNDQ
			NVVEKFTLGQLENRLARLYNVNRVSLFHSDCPRQ
	Endonuclease domain-containing 1 protein-like CPACP	CL3153.contig1_Cp	LLIFLLSVSWSNLPTNGEVVDSFEETCPQFFLRGTPPVIRHPPRFARICQRYQNLYRFGT
			LYDKDNRIPVYSAYIYNPGKAKRPQKWMIEPQLIDSTYQPEMQTEGQFRSQKGSMEALKD
			SQAISLDYKNLTDCNRGHLNPNGHQPDYATKLSTFTLTNIVPQFIKLNSGAWNKYEQATM
			IQMTKGCQETFAVVGAVPGDTYISGGRVNRPSHLWSAACCVIDNNHLRSWAILARNDQNV
			VEKFTLGQLENRLAQLYNVNHVSLFHSDCPRQ
